# Supplementary material for: Mycetoma in Uganda: A neglected tropical disease
Source: PLoS Negl Trop Dis. 2020 Apr 29;14(4):e0008240. doi: 10.1371/journal.pntd.0008240 (PMC7190103; doi:10.1371/journal.pntd.0008240)
Supplement: S1 Dataset — (XLSX) [file pntd.0008240.s001.xlsx]

## Sheet: MYCETOMA
DATE	lab no	AGE	sex	tribe	race	unit	clinical dx	histo dx	cause	body part	district	comment
1958-06-24	B525/58	40	M	ganda	African	surgical	mycetoma	mycetoma	unidentified fungi	foot	unknown	amputated foot
1958-06-25	B611/58	35	m	ganda	African	surgical	mycetoma	mycetoma	unidentified fungi	unknown	unknown
1959-02-02	B97/59	33	m	jaluo	African	surgical	mycetoma	mycetoma	unidentified fungi	foot	unknown
1959-05-12		39	m	ganda	African	surgical	mycetoma	mycetoma	unidentified fungi	foot	unknown
1959-08-07	B701/59	40	f	ganda	African	surgical	mycetoma	mycetoma	unidentified fungi	foot	unknown	colonies of ray fungus
1959-08-10	B712/59	60	m	gisu	African	surgical	Kaposis sarcoma	mycetoma	unidentified fungi	leg	unknown	colonies of ray fungus
1959-08-31	B806/59	60	f	ganda	African	surgical	mycetoma	mycetoma	unidentified fungi	unknown	unknown	colonies of ray fungus
1960-01-20	B83/60	30	m	kiga	African	unknown	unknown	mycetoma	unidentified fungi	foot	unknown
1960-05-03	B529/60	25	f	ganda	African	surgical	fibroma	mycetoma	unidentified fungi	foot	unknown	sulphur granules of a ray fungus
1960-05-13	B578/60	60	m	luo	African	surgical	mycetoma	mycetoma	unidentified fungi	foot	unknown	colonies of ray fungus
1960-05-13	B584/60	18	f	ganda	African	unknown	granuloma	mycetoma	unidentified fungi	skin	kampala
1960-05-19	B606/60	45	m	nyoro	African	surgical	mycetoma	mycetoma	unidentified fungi	foot	unknown	colonies of ray fungus
1960-07-22	B911/60	24	m	itesot	African	surgical	mycetoma	mycetoma	unidentified fungi	foot	unknown
1960-08-12	B1021/60	57	m	ganda	African	surgical	mycetoma	mycetoma	unidentified fungi	foot	unknown	Branching mycelium present
1960-12-21	B1764/60	27	m	ganda	African	surgical	mycetoma	mycetoma	unidentified fungi	foot	unknown	Branching mycelium present
1961-02-24	B528/61	67	m	ganda	African	surgical	unknown	mycetoma	actinomycetes	ankle	unknown
1961-03-30	B1032/61	45	f	toro	African	unknown	mycetoma	mycetoma	unidentified fungi	foot	unknown
1961-10-25	B3110/61	30	f	ganda	African	surgical	mycetoma	mycetoma	unidentified fungi	ankle	unknown
1961-10-26	B3139/61		m	unknown	African	unknown	mycetoma	mycetoma	unidentified fungi	foot	unknown
1961-12-01	B3497/61	30	f	ganda	African	surgical	unknown	mycetoma	unidentified fungi	leg	unknown	colonies of ray fungus
1962-04-16	B1211/62		m	ganda	African	unknown	mycetoma	mycetoma	unidentified fungi	leg	unknown	amputated leg and fungus grains seen
1962-05-18	B1585/62	30	f	ganda	African	surgical	mycetoma	mycetoma	unidentified fungi	foot	unknown	bone involvement and amputation
1962-06-30	B2082/62	64	m	ganda	African	unknown	mycetoma	mycetoma	unidentified fungi	leg	unknown	amputation
1962-10-05	B3224/62	27	f	ganda	African	surgical	Kaposis sarcoma	mycetoma	unidentified fungi	foot	kampala
1963-01-28	B413/63	20	f	ganda	African	unknown	mycetoma	mycetoma	unidentified fungi	foot	unknown	bone involvement and amputation
1963-04-17	B1662/63	40	f	ganda	African	unknown	mycetoma	mycetoma	actinomycetes	foot	unknown	amputated foot
1963-08-07	B3331/63	60	m	ganda	African	surgical	unknown	mycetoma	unidentified fungi	foot	wakiso
1964-02-26	B1071/64	26	m	turkana	African	surgical	mycetoma	mycetoma	unidentified fungi	foot	mbale
1964-08-12	B4212/64	28	m	soga	African	surgical	Kaposis sarcoma	mycetoma	unidentified fungi	foot	kamuli
1964-09-03	B4677/64	29	m	nyankole	African	unknown	tumor	mycetoma	unidentified fungi	unknown	bushenyi	bone involvement
1964-09-22		80	f	ganda	African	unknown	Kaposis sarcoma	mycetoma	unidentified fungi	leg	unknown
1965-01-22		35	f	ganda	African	surgical	mycetoma	mycetoma	unidentified fungi	foot	unknown
1965-02-03	B651/65	40	m	ganda	African	unknown	unknown	mycetoma	unidentified fungi	foot	kampala
1965-02-05	B690/65	35	m	jaluo	African	surgical	actinomycosis	mycetoma	unidentified fungi	foot	unknown
1965-02-08	B856/65	38	f	gisu	African	surgical	unknown	mycetoma	unidentified fungi	ankle	unknown
1965-03-05	B1354/65	45	m	lango	African	unknown	mycetoma	mycetoma	unidentified fungi	foot	gulu	bone involvement
1965-05-14		40	m	soga	African	surgical	unknown	mycetoma	unidentified fungi	shoulder	unknown
1965-05-27	B3214/65	50	f	nyankole	African	surgical	unknown	mycetoma	unidentified fungi	thigh	mitooma
1965-06-04	B3253/65		f	nyoro	African	unknown	actinomycosis	mycetoma	unidentified fungi	foot	hoima
1965-08-10	B4711/65	35	m	acholi	African	surgical	actinomycosis	mycetoma	unidentified fungi	foot	gulu
1965-08-20	B4759/65	25	f	nyaranda	African	surgical	actinomycosis	mycetoma	unidentified fungi	foot	unknown
1965-08-26	B4986/65	20	m	soga	African	surgical	Kaposis sarcoma	mycetoma	unidentified fungi	foot	jinja
1965-09-07	B5588/65		f	soga	African	surgical	mycetoma	mycetoma	unidentified fungi	foot	jinja	bone involvement
1966-02-14	B865/66	21	m	ganda	African	surgical	mycetoma	mycetoma	unidentified fungi	foot	unknown
1966-02-21	B1040/66	21	m	soga	African	surgical	mycetoma	mycetoma	unidentified fungi	foot	unknown	amputation
1966-02-22	B1125/66	38	f	soga	African	surgical	mycetoma	mycetoma	unidentified fungi	ankle	jinja
1966-03-01		4	f	ganda	African	surgical	mycetoma	mycetoma	unidentified fungi	foot	unknown
1966-03-14	B1590/66		m	soga	African	surgical	mycetoma	mycetoma	unidentified fungi	leg	jinja
1966-08-22	B4798/66	40	f	ganda	African	surgical	mycetoma	mycetoma	unidentified fungi	foot	unknown	bone involvement and amputation
1966-11-14		50	m	nyankole	African	surgical	actinomycosis	mycetoma	unidentified fungi	ankle	unknown
1966-12-01	B7260/66	36	m	munyole	African	surgical	mycetoma	mycetoma	unidentified fungi	foot	jinja
1967-02-10	B975/67	25	f	gisu	African	surgical	unknown	mycetoma	unidentified fungi	foot	mbale
1967-03-15	B1810/67	35	m	nyankole	African	unknown	mycetoma	mycetoma	unidentified fungi	foot	bushenyi
1967-05-07	B3090/67	12	m	twikana	African	unknown	mycetoma	mycetoma	unidentified fungi	unknown	unknown
1967-07-26		40	m	nyaranda	African	surgical	mycetoma	mycetoma	unidentified fungi	foot	unknown
1967-07-27	B5133/67	41	f	ganda	African	surgical	unknown	mycetoma	unidentified fungi	foot	wakiso
1967-08-15	B5610/67	60	m	nyaranda	African	surgical	Kaposis sarcoma	mycetoma	unidentified fungi	foot	unknown
1967-08-29	B6092/67	45	m	acholi	African	medical	actinomycosis	mycetoma	unidentified fungi	thigh	unknown
1967-08-30	B6023/67	35	f	ganda	African	surgical	mycetoma	mycetoma	Nocardia species	leg	kampala
1967-10-26	B7582/67	19	m	mudama	African	surgical	unknown	mycetoma	unidentified fungi	unknown	jinja
1967-11-21	B8285/67	50	m	soga	African	surgical	unknown	mycetoma	unidentified fungi	foot	kamuli
1967-11-24		50	m	soga	African	orthopedic	unknown	mycetoma	unidentified fungi	unknown	unknown
1967-12-12	B8944/67	40	m	kabomozo	African	surgical	keloid	mycetoma	unidentified fungi	foot	lira
1968-01-02		39	m	ganda	African	surgical	mycetoma	mycetoma	Nocardia species	foot	unknown
1968-01-11		60	f	soga	African	surgical	Kaposis sarcoma	mycetoma	Nocardia species	foot	unknown
1968-01-25	B721/69	60	m	nyaranda	African	surgical	unknown	mycetoma	unidentified fungi	foot	unknown
1968-04-18	B3191/68		m	gisu	African	surgical	Tuberculosis	mycetoma	unidentified fungi	knee	mbale
1968-04-26	B3367/68	30	m	ganda	African	surgical	unknown	mycetoma	unidentified fungi	foot	kampala
1968-05-06	B3691/68	40	m	karamojong	African	surgical	unknown	mycetoma	unidentified fungi	foot	moroto
1968-05-07	B3737/68	44	m	nyankole	African	surgical	Kaposis sarcoma	mycetoma	unidentified fungi	foot	mbarara
1968-05-17	B3822/68	50	m	nyankole	African	unknown	unknown	mycetoma	Nocardia species	foot	bushenyi
1968-05-30	B4168/68		m	kiga	African	surgical	mycetoma	mycetoma	Nocardia species	ankle	kabale
1968-08-16	B6438/68	35	f	karamojong	African	unknown	unknown	mycetoma	Nocardia species	unknown	moroto
1968-10-30		24	m	nyankole	African	surgical	Kaposis sarcoma	mycetoma	Nocardia species	foot	unknown
1968-11-08	B8879/68	61	m	nyoro	African	surgical	mycetoma	mycetoma	unidentified fungi	foot	mukono
1969-04-09	B3124/69	20	m	rundi	African	surgical	mycetoma	mycetoma	unidentified fungi	foot	wakiso	chronic swelling with multilple discharging sinuses. Granulation tissue with micro abscesses and foreign body giant cells.
1969-05-23	B4430/69		m	ganda	African	surgical	fungal infection	mycetoma	unidentified fungi	foot	unknown
1969-08-13	B7137/69		f	lango	African	unknown	fungal infection	mycetoma	actinomycetes	leg	lira
1969-09-18	B8130/69	40	f	soga	African	surgical	mycetoma	mycetoma	unidentified fungi	foot	jinja	colonies of a ray fungus
1969-10-10	B8890/69	60	f	ganda	African	unknown	mycetoma	mycetoma	unidentified fungi	foot	masaka	PAS positive material
1969-11-12	B9860/69	50	f	lango	African	unknown	unknown	mycetoma	Nocardia species	leg	lira
1969-11-21	B10284/69	50	f	ganda	African	surgical	mycetoma	mycetoma	unidentified fungi	foot	masaka
1969-11-26	B10286/69	25	f	ganda	African	surgical	unknown	mycetoma	Nocardia species	fore arm	masaka	bone involvement
1969-12-04	B10570/69	28	f	ganda	African	surgical	actinomycosis	mycetoma	Nocardia species	foot	jinja
1970-01-14	B502/70	45	f	soga	African	surgical	unknown	mycetoma	Nocardia species	leg	kayunga	amputed leg
1970-04-14	B3808/70	31	f	nyankole	African	surgical	unknown	mycetoma	unidentified fungi	ankle	sheema
1970-04-20	B3382/70	28	m	jaluo	African	surgical	unknown	mycetoma	unidentified fungi	foot	kampala	discharging white granulis
1970-07-14	B6791/70	11	f	lango	African	unknown	buruli ulcer	mycetoma	unidentified fungi	fore arm	lira	ray fungus ?actinomyces or nocardia
1970-09-24	B8484/70	50	f	ganda	African	unknown	mycetoma	mycetoma	unidentified fungi	leg	unknown	amputed leg
1971-01-05	B71/71	30	f	ganda	African	surgical	fungal infection	mycetoma	Nocardia species	ankle	luwero
1971-01-13	B814/71	50	m	nyaranda	African	unknown	unknown	mycetoma	unidentified fungi	foot	kisoro
1971-01-27	B840/71	30	f	soga	African	unknown	Kaposis sarcoma	mycetoma	unidentified fungi	foot	kamuli
1971-02-01	B917/71	67	m	ganda	African	surgical	mycetoma	mycetoma	unidentified fungi	foot	wakiso
1971-04-15	B3122/71	35	f	soga	African	antenatal	Kaposis sarcoma	mycetoma	unidentified fungi	unknown	kamuli
1971-04-15	B3161/71	26	f	ganda	African	surgical	unknown	mycetoma	unidentified fungi	fore arm	jinja
1971-09-21	B8378/71	65	f	lango	African	unknown	unknown	mycetoma	unidentified fungi	leg	apac	abscesses with granules containing fungi
1971-11-23	B11046/71	26	f	ganda	African	surgical	Kaposis sarcoma	mycetoma	unidentified fungi	foot	kampala
1972-02-03	B931/72	22	f	nyankole	African	skin	Kaposis sarcoma	mycetoma	unidentified fungi	foot	kiruhura
1972-02-11	B1452/72	27	m	unknown	African	unknown	unknown	mycetoma	unidentified fungi	unknown	mbale	yellow granules
1972-02-29	B2023/72	25	m	karamojong	African	surgical	unknown	mycetoma	unidentified fungi	foot	soroti
1972-03-08	B2129/72	50	m	soga	African	unknown	mycetoma	mycetoma	unidentified fungi	foot	jinja
1972-06-05	B5018/72	50	f	nyankole	African	unknown	fungal infection	mycetoma	unidentified fungi	leg	sheema
1972-06-20	B5504/72	36	m	nyankole	African	surgical	mycetoma	mycetoma	unidentified fungi	foot	mbarara
1972-09-04	B7942/72	46	F	nyoro	African	surgical	Kaposis sarcoma	mycetoma	actinomycetes	ankle	kampala
1972-10-04	B8744/72	34	m	nyankole	African	surgical	unknown	mycetoma	unidentified fungi	leg	mbarara
1972-11-02	B9585/72	38	f	soga	African	surgical	mycetoma	mycetoma	unidentified fungi	foot	iganga	bone involvement
1972-12-09	B10108/72	40	f	soga	African	surgical	unknown	mycetoma	unidentified fungi	cheek	luuka
1972-12-20	B10494/72	23	m	unknown	African	unknown	Kaposis sarcoma	mycetoma	unidentified fungi	foot	kayunga
1973-01-29	B477/73	24	f	lundi	African	surgical	unknown	mycetoma	unidentified fungi	foot	kayunga
1973-02-09	B717/73	60	m	nyankole	African	surgical	actinomycosis	mycetoma	unidentified fungi	foot	bushenyi
1973-02-27	B1124/73	35	m	ganda	African	surgical	Kaposis sarcoma	mycetoma	unidentified fungi	foot	unknown
1973-03-05	B1236/73	69	m	unknown	African	unknown	mycetoma	mycetoma	unidentified fungi	foot	luwero	bone involvement
1973-03-26	B1630/73		f	ganda	African	UCI	Kaposis sarcoma	mycetoma	unidentified fungi	foot	kampala
1973-05-15	B2655/73	30	m	nyaranda	African	surgical	Kaposis sarcoma	mycetoma	unidentified fungi	foot	masaka
1973-06-14	B3332/73	28	m	lango	African	unknown	Kaposis sarcoma	mycetoma	unidentified fungi	leg	apac
1973-06-15	B3225/73	45	m	ganda	African	UCI	Kaposis sarcoma	mycetoma	unidentified fungi	foot	wakiso
1973-06-26	B3440/73	70	f	nubian	African	surgical	Kaposis sarcoma	mycetoma	unidentified fungi	foot	luwero
1973-08-01	B4165/73	37	f	ganda	African	orthopedic	mycetoma	mycetoma	unidentified fungi	foot	mubende
1973-09-04	B4758/73	30	f	soga	African	surgical	mycetoma	mycetoma	unidentified fungi	foot	jinja
1973-09-10	B4859/73	29	m	acholi	African	unknown	mycetoma	mycetoma	unidentified fungi	foot	abim
1973-11-12	B6092/73	28	m	unknown	African	surgical	unknown	mycetoma	unidentified fungi	foot	rukungiri
1974-01-10	B198/74	44	m	nyankole	African	surgical	unknown	mycetoma	unidentified fungi	foot	kabale
1974-03-28	B1699/74	60	m	mwamba	African	unknown	Kaposis sarcoma	mycetoma	unidentified fungi	foot	Bundibugyo	bone involvement
1974-05-08	B2617/74	43	f	nyankole	African	surgical	Kaposis sarcoma	mycetoma	unidentified fungi	foot	isingiro
1974-07-25	B4163/74		m	ganda	African	surgical	mycetoma	mycetoma	unidentified fungi	foot	kampala
1974-09-18	B5194/74		m	lugbara	African	surgical	unknown	mycetoma	unidentified fungi	foot	koboko
1974-11-04	B6185/74	26	m	lulu	African	surgical	mycetoma	mycetoma	unidentified fungi	foot	mubende
1974-11-06	B6558/74		m	karamojong	African	surgical	mycetoma	mycetoma	unidentified fungi	foot	napak
1974-11-07	B6425/74		m	ganda	African	surgical	lipoma	mycetoma	unidentified fungi	fore arm	jinja
1974-12-14	B7007/74	41	f	soga	African	surgical	mycetoma	mycetoma	unidentified fungi	foot	unknown
1974-12-27	B7228/74	40	f	soga	African	surgical	unknown	mycetoma	unidentified fungi	foot	luwero	amputed foot
1974-12-27	B7232/74	41	f	soga	African	surgical	mycetoma	mycetoma	unidentified fungi	foot	unknown	amputed foot
1974-12-27	B7254/74	50	f	ganda	African	surgical	unknown	mycetoma	unidentified fungi	unknown	kampala
1975-02-10	B731/75	30	m	soga	African	surgical	mycetoma	mycetoma	unidentified fungi	foot	luuka
1975-03-13	B1450/75	25	m	ganda	African	surgical	mycetoma	mycetoma	unidentified fungi	foot	kampala	amputed foot
1975-10-16	B5304/75	56	f	acholi	African	surgical	tumor	mycetoma	unidentified fungi	foot	gulu
1976-01-08	B104/76		m	ganda	African	surgical	Kaposis sarcoma	mycetoma	unidentified fungi	foot	unknown	Micro abscesses showing colonies of fungus
1976-02-02	B465/76	56	m	nyankole	African	skin	mycetoma	mycetoma	unidentified fungi	ankle	kampala
1976-02-17	B770/76	16	m	ganda	African	skin	mycetoma	mycetoma	unidentified fungi	knee	kampala
1976-03-04	B1018/76	40	f	nyoro	African	surgical	mycetoma	mycetoma	unidentified fungi	foot	nakaseke
1976-03-11	B1169/76	70	m	toro	African	surgical	mycetoma	mycetoma	unidentified fungi	foot	kampala
1976-03-18	B1420/76	13	m	nyankole	African	opd	unknown	mycetoma	unidentified fungi	foot	kyegegwa
1976-03-19	B1303/76		f	nyoro	African	surgical	mycetoma	mycetoma	unidentified fungi	foot	mubende
1976-07-02	B3326/76	40	m	soga	African	surgical	mycetoma	mycetoma	unidentified fungi	foot	kamuli
1976-07-05	B3350/76	40	f	soga	African	surgical	unknown	mycetoma	unidentified fungi	foot	jinja
1976-07-21	B3600/76	50	m	soga	African	surgical	actinomycosis	mycetoma	unidentified fungi	leg	jinja
1976-08-24	B4139/76	50	f	ganda	African	surgical	Kaposis sarcoma	mycetoma	unidentified fungi	foot	kampala
1976-09-16	B4584/76	50	m	kiga	African	unknown	fungal infection	mycetoma	unidentified fungi	foot	kamwenge
1976-09-21	B4869/76	54	m	ganda	African	opd	unknown	mycetoma	unidentified fungi	foot	luwero
1976-10-20	B5236/76	23	f	lango	African	surgical	Kaposis sarcoma	mycetoma	unidentified fungi	foot	lira
1976-10-28	B5427/76	16	m	ganda	African	surgical	Kaposis sarcoma	mycetoma	unidentified fungi	knee	kampala
1976-11-05	B5598/76	40	m	itesot	African	surgical	mycetoma	mycetoma	unidentified fungi	foot	bukedea	amputed foot
1976-12-28	B6578/76		f	nyole	African	surgical	mycetoma	mycetoma	unidentified fungi	unknown	pallisa
1977-02-11	B761/77	40	m	ganda	African	surgical	Kaposis sarcoma	mycetoma	unidentified fungi	foot	mukono
1977-04-19	B1897/77	80	m	ganda	African	surgical	unknown	mycetoma	unidentified fungi	foot	mayuge
1977-05-13	B2285/77	65	f	ganda	African	surgical	mycetoma	mycetoma	unidentified fungi	leg	nakaseke	amputed leg with fungal granules present
1977-06-22	B3030/77	52	m	acholi	African	surgical	mycetoma	mycetoma	unidentified fungi	foot	lamwo
1977-07-26	B3651/77	24	f	ganda	African	unknown	trauma	mycetoma	unidentified fungi	foot	kalungu
1977-08-01	B3793/77	60	m	itesot	African	surgical	unknown	mycetoma	unidentified fungi	leg	bukedea	fungal granules seen on PAS
1977-08-18	B4084/77	30	f	nyaranda	African	surgical	mycetoma	mycetoma	unidentified fungi	foot	mubende
1977-08-26	B4262/77	52	m	ganda	African	surgical	Kaposis sarcoma	mycetoma	unidentified fungi	foot	mukono
1978-04-03	B1471/78	50	m	karamojong	African	surgical	mycetoma	mycetoma	unidentified fungi	foot	kampala
1978-05-11	B2132/78	45	m	soga	African	surgical	Kaposis sarcoma	mycetoma	unidentified fungi	foot	kamuli
1978-05-30	B2597/78	18	m	karamojong	African	surgical	mycetoma	mycetoma	unidentified fungi	foot	napak
1978-11-23	B5852/78	27	f	nyakibale	African	unknown	unknown	mycetoma	unidentified fungi	foot	rukungiri	nodular sweeling discharging
1978-12-18	B6123/78	50	m	somalia	African	surgical	mycetoma	mycetoma	unidentified fungi	foot	kampala	Micro abscesses and fungal grains
1979-01-30	B506/79		f	acholi	African	surgical	unknown	mycetoma	unidentified fungi	thigh	gulu	Micro abscesses and fungal grains
1979-02-27	B886/79	36	f	gisu	African	unknown	unknown	mycetoma	unidentified fungi	foot	mbale
1979-08-06	B2350/79	60	m	konjo	African	unknown	mycetoma	mycetoma	unidentified fungi	foot	katerere
1979-09-21	B2912/79	23	m	acholi	African	unknown	fibroma	mycetoma	unidentified fungi	foot	gulu	Micro abscesses and fungal grains
1979-10-10	B3175/79	70	f	ganda	African	surgical	mycetoma	mycetoma	unidentified fungi	foot	kampala
1980-04-22	B1574/80	35	f	konjo	African	unknown	mycetoma	mycetoma	unidentified fungi	leg	kasese
1980-11-27	B4316/80	28	f	acholi	African	opd	unknown	mycetoma	unidentified fungi	foot	nwoya
1981-01-26	B258/81	58	m	ganda	African	unknown	mycetoma	mycetoma	unidentified fungi	thigh	mpigi
1981-12-11	B4501/81	38	f	ganda	African	surgical	Kaposis sarcoma	mycetoma	unidentified fungi	foot	mukono
1982-03-01	B831/82	60	f	soga	African	surgical	Kaposis sarcoma	mycetoma	unidentified fungi	foot	jinja
1983-07-01	B2347/83	20	m	acholi	African	surgical	Kaposis sarcoma	mycetoma	unidentified fungi	fore arm	kampala
1983-08-23	B3036/83	22	m	acholi	African	unknown	mycetoma	mycetoma	unidentified fungi	fore arm	unknown	maculu village
1983-09-27	B3537/83	31	m	nyankole	African	surgical	actinomycosis	mycetoma	actinomycetes	thigh	unknown
1983-10-19	B3861/83	30	m	ganda	African	unknown	unknown	mycetoma	unidentified fungi	chest	luwero
1983-11-07	B4150/83	50	f	nyankole	African	surgical	mycetoma	mycetoma	unidentified fungi	foot	unknown	fungal grains present
1984-02-23	B819/84	40	f	ganda	African	orthopedic	Kaposis sarcoma	mycetoma	unidentified fungi	ankle	mpigi
1984-05-21	B2192/84	20	f	ganda	African	medical	unknown	mycetoma	actinomycetes	foot	kampala
1984-10-17	B4466/84	26	m	ganda	African	surgical	Kaposis sarcoma	mycetoma	unidentified fungi	foot	mukono
1986-02-28	B671/86	60	f	soga	African	unknown	mycetoma	mycetoma	actinomycetes	foot	jinja
1986-09-01	B1934/86	60	m	konjo	African	surgical	Kaposis sarcoma	mycetoma	unidentified fungi	foot	kabarole
1986-09-16	B3498/86	11	m	ganda	African	surgical	unknown	mycetoma	unidentified fungi	foot	kampala
1987-06-17	B1766/87	24	f	nyankole	African	gynaecology	melanoma	mycetoma	unidentified fungi	foot	mbarara
1987-12-11	B3958/87	30	m	toro	African	surgical	unknown	mycetoma	unidentified bacteria	leg	mpigi	gram negative microorganisms
1989-02-22	B439/89	22	f	soga	African	opd	Kaposis sarcoma	mycetoma	unidentified fungi	foot	jinja
1989-08-22	B2373/89	35	m	ganda	African	surgical	mycetoma	mycetoma	unidentified fungi	foot	rakai
1990-08-31	B2958/90	30	m	nyaranda	African	opd	mycetoma	mycetoma	unidentified fungi	foot	mbarara	chronic discharging sinuses on left foot for more than 10 yrs
1991-05-06	B1567/91		m	nyoro	African	surgical	mycetoma	mycetoma	unidentified fungi	foot	masindi	chronic inflammation with micro abscesses in dermis containing fungus
1991-12-30	B4903/91	50	m	acholi	African	unknown	mycetoma	mycetoma	unidentified fungi	foot	kitgum	bone involvement
1992-01-20	B265/92	27	f	ganda	African	surgical	unknown	mycetoma	unidentified fungi	foot	kampala	maduramycosis, madura foot, mycetoma
1994-01-07	B80/94	56	m	soga	African	opd	unknown	mycetoma	unidentified fungi	skin	jinja
1994-04-27	B2225/94	36	m	alur	African	surgical	mycetoma	mycetoma	unidentified fungi	foot	nebbi
1995-03-18	B1548/95	48	f	acholi	African	medical	fibrolipoma	mycetoma	unidentified fungi	foot	kitgum
1997-03-27	B1734/97		f	gisu	African	surgical	mycetoma	mycetoma	unidentified fungi	foot	mbale
1997-06-12	B3206/97	29	m	nyankole	African	surgical	unknown	mycetoma	unidentified fungi	foot	luwero
1997-06-18	B3293/97	31	f	ganda	African	surgical	mycetoma	mycetoma	unidentified fungi	ankle	mpigi
1997-07-14	B3620/97	37	m	kiga	African	surgical	unknown	mycetoma	unidentified fungi	foot	kabarole
1997-09-03	B4794/97	30	f	ganda	African	surgical	mycetoma	mycetoma	unidentified fungi	foot	kampala
1998-03-04	B1204/98	18	m	ruli	African	unknown	unknown	mycetoma	unidentified fungi	Calcaneus (Heel Bone)	nakasongola	bone involvement
1998-04-17	B2183/98	38	f	kiga	African	surgical	mycetoma	mycetoma	unidentified fungi	leg	hoima
1998-04-27	B2355/98	40	m	alur	African	unknown	unknown	mycetoma	unidentified fungi	ankle	nebbi
1999-04-07	B1862/99	30	m	itesot	African	surgical	melanoma	mycetoma	unidentified bacteria	foot	kumi	colonies of bacteria
2000-12-08	B6091/00	13	f	nyankole	African	surgical	malignant ulcer	mycetoma	unidentified fungi	leg	unknown
2001-01-17	B166/01	24	m	ganda	African	surgical	actinomycosis	mycetoma	unidentified fungi	foot	luwero
2001-04-18	B1163/01	17	f	ganda	African	surgical	unknown	mycetoma	unidentified fungi	foot	unknown
2001-06-21	B2109/01	16	m	unknown	African	surgical	Tuberculosis	mycetoma	unidentified fungi	foot	arua
2001-07-12	B2505/01	50	f	ganda	African	unknown	lymphoma	mycetoma	unidentified fungi	foot	unknown
2001-11-19	B4668/01	12	m	fumbira	African	surgical	unknown	mycetoma	unidentified fungi	lymph node	kabale
2001-12-15	B137/01	40	f	ganda	African	medical	abscess	mycetoma	unidentified fungi	chest	masaka
2002-01-24	B297/02	42	m	ganda	African	surgical	mycetoma	mycetoma	unidentified fungi	foot	mubende
2002-04-02	B1481/02	30	f	ganda	African	surgical	mycetoma	mycetoma	actinomycetes	foot	mubende
2002-05-09	B2194/02	40	f	ganda	African	surgical	Tuberculosis	mycetoma	unidentified fungi	foot	mpigi
2002-07-15	B3278/02	52	m	ganda	African	unknown	unknown	mycetoma	unidentified fungi	leg	wakiso
2002-10-03	B4651/02	6	m	lango	African	surgical	unknown	mycetoma	unknown	buttock	lira
2002-11-12	B5270/02	55	f	gisu	African	surgical	unknown	mycetoma	unidentified fungi	foot	mbale
2003-01-07	B71/03		f	acholi	African	surgical	unknown	mycetoma	unknown	leg	unknown	bone involvement
2003-01-28	B411/03	23	m	karamojong	African	surgical	liposarcoma	mycetoma	unidentified fungi	thigh	kotido
2003-02-24	B978/03	52	f	ganda	African	surgical	Tuberculosis	mycetoma	unidentified fungi	unknown	masaka
2003-04-01	B1582/03	32	m	konjo	African	surgical	mycetoma	mycetoma	unidentified fungi	foot	Bundibugyo
2003-06-05	B2185/03	15	f	acholi	African	surgical	mycetoma	mycetoma	unidentified fungi	foot	agago
2003-06-26	B3111/03	45	f	ganda	African	unknown	unknown	mycetoma	unidentified fungi	foot	kampala
2003-07-08	B3195/03	65	m	toro	African	surgical	unknown	mycetoma	unidentified fungi	foot	kyenjojo
2003-07-30	B3636/03	57	m	acholi	African	opd	unknown	mycetoma	unidentified fungi	unknown	kitgum
2004-02-24	B988/04	6	f	soga	African	surgical	unknown	mycetoma	unidentified fungi	unknown	jinja	gluteal region
2004-04-15	B1785/04	45	m	ganda	African	surgical	unknown	mycetoma	unidentified fungi	foot	wakiso
2004-05-05	B2201/04	40	m	gwere	African	surgical	subcutaneous phycomycosis	mycetoma	unidentified fungi	fore arm	pallisa
2004-07-27	B3761/04	14	m	acholi	African	surgical	unknown	mycetoma	unidentified fungi	foot	kitgum
2004-09-01	B4370/04	13	m	karamojong	African	unknown	mycetoma	mycetoma	unidentified fungi	foot	moroto
2005-10-25	B5286/05	28	m	lugbara	African	surgical	tumor	mycetoma	unidentified fungi	ankle	hoima
2007-05-15	B2273/07	40	f	nyankole	African	surgical	mycetoma	mycetoma	unidentified fungi	foot	rukungiri
2007-07-04	B3039/07	20	m	unknown	African	opd	mycetoma	mycetoma	unidentified fungi	foot	ntungamo	pud with grains
2007-09-25	B4527/07	8	m	acholi	African	orthopedic	unknown	mycetoma	unidentified fungi	foot	arua
2008-02-18	B576/08	28	m	ganda	African	surgical	mycetoma	mycetoma	unidentified fungi	unknown	kampala
2008-03-03	B879/08	20	f	kiga	African	surgical	mycetoma	mycetoma	unidentified fungi	foot	kibaale
2008-07-09	B2970/08	18	f	karamojong	African	surgical	mycetoma	mycetoma	unidentified fungi	foot	moroto
2008-08-26	B3999/08	13	f	lugbara	African	surgical	actinomycosis	mycetoma	actinomycetes	foot	yumbe
2008-10-30	B5207/08	18	m	ganda	African	unknown	sarcoma	mycetoma	unidentified fungi	leg	kampala
2008-11-14	B5465/08	22	f	ganda	African	surgical	unknown	mycetoma	unidentified fungi	foot	masaka
2009-01-29	B407/09	60	f	karamojong	African	surgical	melanoma	mycetoma	unknown	foot	moroto
2010-02-04	B208/10	49	m	ganda	African	surgical	unknown	mycetoma	actinomycetes	leg	masaka
2012-02-27	B1100/12	20	m	lamogi	African	unknown	sarcoma	mycetoma	unidentified bacteria	leg	kaliro
2012-12-20	B7830/12	42	m	unknown	African	unknown	mycetoma	mycetoma	unidentified fungi	leg	kampala
2014-06-11	B1840/14	23	f	ganda	African	unknown	unknown	mycetoma	unidentified fungi	thigh	kampala
2017-11-06	B3732/17	70	f	konjo	African	opd	unknown	mycetoma	unidentified fungi	leg	kasese	bone involvement

## Sheet: NUMBER PER YEAR
year	number of biopsies	mycetomas	Population
1950	0	0	5158190
1951	0	0	5307725
1952	57	0	5452859
1953	65	0	5596317
1954	30	0	5740774
1955	99	0	5888793
1956	294	0	6042923
1957	255	0	6205631
1958	1154	2	6379222
1959	1326	5	6565840
1960	1807	8	6788200
1961	3755	5	7006600
1962	4428	4	7240200
1963	5543	3	7487400
1964	6810	4	7746200
1965	7584	12	8014400
1966	7833	8	8292800
1967	9201	12	8580700
1968	10291	12	8872900
1969	11155	9	9162800
1970	11569	5	9446100
1971	11170	8	9720400
1972	10519	11	9988400
1973	6871	13	10256400
1974	7309	12	10533700
1975	6600	3	10827100
1976	6656	17	11139800
1977	6626	8	11470900
1978	6324	5	11818300
1979	4170	5	12178500
1980	4610	2	12549500
1981	4750	2	12930200
1982	5099	1	13323300
1983	4898	5	13735300
1984	5750	3	14174500
1985	5284	0	14646600
1986	4914	3	15154500
1987	4342	2	15695400
1988	3860	0	16262500
1989	3966	2	16846100
1990	4500	1	17438900
1991	4953	2	18040400
1992	6339	1	18652900
1993	7304	0	19275400
1994	7499	2	19907600
1995	6499	1	20550300
1996	6804	0	21202100
1997	7173	5	21865900
1998	7510	3	22551800
1999	7180	1	23273000
2000	6308	1	24039300
2001	5221	6	24854900
2002	5995	6	25718000
2003	5500	8	26624800
2004	6637	5	27568400
2005	6254	1	28543900
2006	6123	0	29550700
2007	6109	3	30590500
2008	6134	6	31663900
2009	6798	1	3.27719e+07
2010	6415	1	33915100
2011	6670	0	35093600
2012	7882	2	36306800
2013	6114	0	37553700
2014	4852	1	38833300
2015	4563	0	40144900
2016	3868	0	41488000
2017	4499	1	42863000
2018	4429	0	42729036
2019	2893	0	44269594

## Sheet: PER TEN YEARS
years	Number of biopsies	mycetomas cases	Fungal mycetoma	bacterial mycetoma	Unknown cause	Bone involvement documented	Amputation documented	Midyear population	Annual incidence	Annual prevalence
1950-59	3280	7	7	0	0	1	1	5888793	0.11887	3.09062
1960-69	68407	77	64	13	0	7	7	8014400	0.960771	24.98
1970-79	77814	87	84	3	0	10	7	10827100	0.803539	20.892
1980-89	47473	20	16	4	0	0	0	14646600	0.13655	3.55031
1990-99	65761	16	15	1	0	2	0	20550300	0.0778577	2.0243
2000-09	61079	37	32	2	3	1	0	28543900	0.129625	3.37025
2010-19	52185	5	3	2	0	1	0	40144900	0.0124549	0.323827
Total	375999	249	221	25	3	22	15
years	mycetomas cases
1950-59	7
1960-69	77
1970-79	87
1980-89	20
1990-99	16
2000-09	37
2010-19	5
Age (years)	number of cases
0-10	4
11-20	28
21-30	61
31-40	53
41-50	40
51-60	28
61-70	12
71-80	2
Unknown	21
